# Supplementary material for: U-CAN-seq: A Universal Competition Assay by Nanopore Sequencing
Source: Viruses. 2024 Apr 19;16(4):636. doi: 10.3390/v16040636 (PMC11054411; doi:10.3390/v16040636)
Supplement: Supplementary file 1 [file viruses-16-00636-s001.zip]

Archive with 2 entries (2 files):
- viruses-2919005-suppl Table S1.xlsx
- viruses-2919005-suppl.pdf
